# Supplementary material for: Sirtuin Inhibitor Cambinol Induces Cell Differentiation and Differently Interferes with SIRT1 and 2 at the Substrate Binding Site
Source: Biomedicines. 2023 Jun 2;11(6):1624. doi: 10.3390/biomedicines11061624 (PMC10295654; doi:10.3390/biomedicines11061624)
Supplement: Supplementary file 1 [file biomedicines-11-01624-s001.zip]

Archive with 1 entries (1 files):
- biomedicines-2313263-supplementary.pdf
